# Supplementary material for: Inorganic Characterization of Feeds Based on Processed Animal Protein Feeds
Source: Molecules. 2024 Aug 14;29(16):3845. doi: 10.3390/molecules29163845 (PMC11356946; doi:10.3390/molecules29163845)
Supplement: Supplementary file 1 [file molecules-29-03845-s001.zip]

Archive with 1 entries (1 files):
- molecules-3113676-supplementary.pdf
